# Supplementary material for: Blood Lipid Polygenic Risk Score Development and Application for Atherosclerosis Ultrasound Parameters
Source: Biomedicines. 2024 Dec 10;12(12):2798. doi: 10.3390/biomedicines12122798 (PMC11673070; doi:10.3390/biomedicines12122798)
Supplement: Supplementary file 1 [file biomedicines-12-02798-s001.zip › Supplementary_tables.xlsx]

## Sheet: Table S1
List of genes included in the ESSE-Ivanovo and ESSE-Vologda target panels. 1 - included, 0 - not included.
Gene	ESSE-Ivanovo panel	ESSE-Vologda panel
AARS2	1	0
ABCA1	1	1
ABCC6	1	0
ABCC9	1	0
ABCG5	1	1
ABCG8	1	1
ACAD9	1	0
ACADVL	1	0
ACTA1	1	0
ACTA2	1	1
ACTC1	1	1
ACTN2	1	0
ACVRL1	0	1
ADCY3	0	1
ADIPOQ	0	1
AGK	1	0
AGL	1	0
AGPAT2	1	1
AKT2	0	1
ALMS1	1	1
ALPL	0	1
AMPD1	1	0
ANG	1	0
ANGPTL3	1	1
ANGPTL4	1	1
ANK2	1	0
ANKRD1	1	0
APC	0	1
APOA1	1	1
APOA5	1	1
APOB	1	1
APOC2	1	1
APOC3	1	1
APOE	1	1
ARFGEF2	1	0
ARL6	0	1
ASGR1	1	1
ATP5E	1	0
ATP7B	0	1
ATPAF2	1	0
BAG3	1	0
BBS1	0	1
BBS10	0	1
BBS12	0	1
BBS2	0	1
BBS4	0	1
BBS5	0	1
BBS7	0	1
BBS9	0	1
BDNF	0	1
BMP1	0	1
BMPR1A	0	1
BRAF	1	0
BRCA1	0	1
BRCA2	0	1
BSCL2	1	1
BTD	0	1
CACNA1C	1	0
CACNA1S	0	1
CALCR	0	1
CALR3	1	0
CASQ2	1	1
CAV1	0	1
CAV3	1	0
CAVIN1	0	1
CBL	1	0
CCT7	1	1
CEP19	0	1
CEP290	0	1
CETP	1	1
CFTR	0	1
CIDEC	0	1
CITED2	1	0
CLCN6	1	1
CNBP	1	0
COA5	1	0
COL1A1	0	1
COL1A2	0	1
COL3A1	0	1
COL4A1	1	1
COL4A2	1	1
COQ2	1	0
COX15	1	0
COX6B1	1	0
CREB3L1	0	1
CRELD1	1	0
CRTAP	0	1
CRYAB	1	0
CSRP3	1	0
CTF1	1	0
CTNNA3	1	0
DES	1	0
DLD	1	0
DMD	1	0
DMPK	1	0
DNAJC19	1	0
DNM1L	1	0
DOLK	1	0
DSC2	1	1
DSG2	1	1
DSP	1	1
DTNA	1	0
ELN	1	0
EMD	1	0
ENG	0	1
ENPP1	0	1
EYA1	1	0
EYA4	1	0
FAH	1	0
FBN1	0	1
FBN2	1	0
FHL1	1	0
FHL2	1	0
FHOD3	1	0
FKBP10	0	1
FKRP	1	0
FKTN	1	0
FLNA	1	0
FLNC	1	1
FLT1	1	0
FOXC1	1	1
FOXD4	1	0
FOXRED1	1	0
FTO	0	1
FXN	1	0
GAA	1	1
GATA4	1	0
GATA6	1	0
GATAD1	1	0
GBE1	1	0
GCK	0	1
GCKR	0	1
GFM1	1	0
GJA1	1	0
GJA5	1	0
GJB2	0	1
GLA	1	1
GLB1	1	0
GNAS	0	1
GNPTAB	1	0
GPC3	0	1
GPD1	1	1
GPIHBP1	1	1
GUCY1A1	0	1
GUCY1A3	1	0
GUSB	1	0
HADHB	1	0
HBB	1	0
HCCS	1	0
HCN4	1	0
HFE	1	1
HMGA1	0	1
HMGCL	1	0
HNF1A	0	1
HNF4A	0	1
HRAS	1	0
HSD17B13	0	1
IFITM5	0	1
IGF2BP2	0	1
ILK	1	0
INSIG2	0	1
INSR	0	1
IRS1	0	1
ITGA7	1	0
JAG1	1	0
JPH2	1	0
JUP	1	0
KCNE1	1	0
KCNE2	1	0
KCNH2	1	1
KCNJ1	1	1
KCNJ11	0	1
KCNJ2	1	0
KCNJ8	1	0
KCNQ1	1	1
KLF10	1	0
KRAS	1	0
KSR2	0	1
LAMA2	1	0
LAMA4	1	0
LAMP2	1	0
LCAT	1	1
LDB3	1	0
LDLR	1	1
LDLRAP1	1	1
LEP	0	1
LEPR	0	1
LIAS	1	0
LIPA	0	1
LIPC	1	1
LIPI	1	1
LMF1	1	1
LMNA	1	1
LPA	1	1
LPL	1	1
LRP5	0	1
LZTFL1	0	1
MAP2K1	1	0
MAP2K2	1	0
MAX	0	1
MBOAT7	0	1
MBTPS2	0	1
MC4R	0	1
MEF2A	1	0
MEN1	0	1
MIB1	1	0
MKKS	0	1
MKS1	0	1
MLH1	0	1
MLYCD	1	0
MMACHC	1	0
MRPL3	1	0
MRPL38	1	1
MRPS22	1	0
MSH2	0	1
MSH6	0	1
MTMR14	1	0
MTO1	1	0
MTTP	0	1
MURC	1	0
MUTYH	0	1
MYBPC3	1	1
MYH11	1	1
MYH6	1	0
MYH7	1	1
MYH7B	1	0
MYL2	1	1
MYL3	1	1
MYLK2	1	0
MYOM1	1	0
MYOT	1	0
MYOZ2	1	0
MYPN	1	0
NEBL	1	0
NEGR1	0	1
NEXN	1	0
NF1	1	0
NF2	0	1
NKX2-5	1	0
NNT	1	0
NOTCH1	1	0
NOTCH2	0	1
NOTCH3	1	1
NPC1L1	1	1
NRAS	1	0
NTRK2	0	1
OBSL1	1	0
OFD1	0	1
OTC	0	1
P3H1	0	1
P4HB	0	1
PAH	0	1
PALB2	0	1
PCSK1	0	1
PCSK9	1	1
PDHA1	1	0
PDLIM3	1	0
PHF6	0	1
PHKA1	1	0
PITX2	1	0
PKP2	1	1
PLEC	1	0
PLEKHM2	1	0
PLIN1	0	1
PLN	1	0
PLOD2	0	1
PLS3	0	1
PMM2	1	0
PMP22	1	0
PMS2	0	1
PNPLA3	0	1
POMC	0	1
PPARG	0	1
PPIB	0	1
PRDM16	1	0
PRKAG2	1	1
PRKAR1A	1	1
PSEN1	1	0
PSEN2	1	0
PTEN	0	1
PTPN11	1	0
RAB23	0	1
RAF1	1	0
RAI1	0	1
RB1	0	1
RBM20	1	0
RET	0	1
RPE65	0	1
RYR1	1	1
RYR2	1	1
SAR1B	1	1
SCARB1	1	1
SCN1B	1	0
SCN5A	1	1
SCO2	1	0
SDCCAG8	0	1
SDHA	1	0
SDHAF2	0	1
SDHB	0	1
SDHC	0	1
SDHD	1	1
SEC24D	0	1
SERPINA1	0	1
SERPINF1	0	1
SERPINH1	0	1
SGCA	1	0
SGCB	1	0
SGCD	1	0
SGMS2	0	1
SH2B1	0	1
SHOC2	1	0
SIM1	0	1
SIX1	1	0
SIX5	1	0
SLC12A1	1	1
SLC12A3	1	1
SLC22A5	1	0
SLC25A3	1	0
SLC25A4	1	0
SLC34A1	0	1
SLC9A3R1	0	1
SMAD3	1	1
SMAD4	0	1
SOS1	1	0
SOS2	1	0
SP7	0	1
SPARC	0	1
SPRED1	1	0
SREBF2	0	1
STAP1	1	1
STK11	0	1
SURF1	1	0
SVEP1	1	1
SYNE1	1	0
SYNE2	1	0
TAZ	1	0
TBX1	1	0
TBX20	1	0
TBX3	0	1
TBX5	1	0
TCAP	1	0
TCF7L2	0	1
TENT5A	0	1
TFAP2A	1	0
TGFB3	1	0
TGFBR1	0	1
TGFBR2	0	1
TM6SF2	0	1
TMC4	0	1
TMEM127	0	1
TMEM18	0	1
TMEM38B	0	1
TMEM43	1	1
TMEM70	1	0
TMPO	1	0
TNNC1	1	0
TNNI3	1	1
TNNT2	1	1
TNNT3	1	0
TP53	0	1
TPM1	1	1
TRDN	0	1
TREX1	1	1
TRIM32	0	1
TRIM63	1	0
TSC1	0	1
TSC2	0	1
TSFM	1	0
TTC8	0	1
TTN	1	1
TTR	1	0
TXNRD2	1	0
USF1	1	1
VCL	1	0
VDR	0	1
VHL	0	1
VPS13B	0	1
WDPCP	0	1
WNT1	0	1
WNT10B	0	1
WT1	0	1
XK	1	0
YWHAE	1	0
ZMPSTE24	0	1

## Sheet: Table S2
PRS based on classical method results for the ESSE-Ivanovo and ESSE-Vologda samples. Score values were calculated as the sum of risk allele dosage values (0, 1, 2) weighted with allele effect estimates. The variants were either provided directly by the authors (Xu et al. [1]), or as a list of significant hits in GWAS summary statistics (Willer et al. [2], Selvaraj et al. [3]). HDL-C — high-densit…
Study	Sample	Phenotype	Variant count	R2, %	R2 95% CI	p-value	ρ	ρ 95% CI	ρ p-value	Phenotype increase per 1 SD	Phenotype increase per 1 SD 95% CI	Sample
Selvaraj et al. [3]	ESSE-Ivanovo	HDL-C	63	4.74	[3.12-6.71]	1.53e-23	0.20	[0.15-0.25]	2.98e-17	0.07	[0.06-0.09]	ESSE-Ivanovo
Selvaraj et al. [3]	ESSE-Ivanovo	LDL-C	48	6.23	[4.31-8.56]	2.37e-28	0.21	[0.16-0.26]	1.52e-18	0.29	[0.24-0.34]	ESSE-Ivanovo
Selvaraj et al. [3]	ESSE-Ivanovo	logTG	38	3.51	[2.12-5.25]	4.71e-18	0.18	[0.14-0.23]	8.37e-14	0.10	[0.08-0.12]	ESSE-Ivanovo
Selvaraj et al. [3]	ESSE-Ivanovo	TC	51	4.45	[2.81-6.36]	3.27e-21	0.19	[0.14-0.24]	7.61e-15	0.25	[0.20-0.31]	ESSE-Ivanovo
Willer et al. [2]	ESSE-Ivanovo	HDL-C	71	6.41	[4.48-8.72]	1.43e-31	0.25	[0.20-0.29]	4.43e-25	0.09	[0.07-0.10]	ESSE-Ivanovo
Willer et al. [2]	ESSE-Ivanovo	LDL-C	57	4.54	[2.81-6.68]	6.85e-21	0.19	[0.14-0.24]	2.13e-15	0.24	[0.19-0.29]	ESSE-Ivanovo
Willer et al. [2]	ESSE-Ivanovo	logTG	39	3.57	[2.14-5.31]	2.33e-18	0.17	[0.13-0.22]	1.83e-12	0.10	[0.08-0.12]	ESSE-Ivanovo
Willer et al. [2]	ESSE-Ivanovo	TC	73	5.98	[4.01-8.31]	3.40e-28	0.22	[0.18-0.28]	9.56e-21	0.29	[0.24-0.35]	ESSE-Ivanovo
Xu et al. [1]	ESSE-Ivanovo	HDL-C	40	3.75	[2.35-5.49]	7.78e-19	0.21	[0.17-0.26]	7.42e-19	0.07	[0.05-0.08]	ESSE-Ivanovo
Xu et al. [1]	ESSE-Ivanovo	LDL-C	35	5.09	[3.34-7.21]	2.68e-23	0.21	[0.16-0.25]	9.46e-18	0.26	[0.21-0.31]	ESSE-Ivanovo
Xu et al. [1]	ESSE-Ivanovo	logTG	41	0.42	[0.05-1.15]	3.18e-03	0.04	[0-0.09]	7.48e-02	0.03	[0.01-0.06]	ESSE-Ivanovo
Xu et al. [1]	ESSE-Ivanovo	TC	34	2.74	[1.46-4.41]	1.53e-13	0.16	[0.11-0.20]	1.66e-10	0.20	[0.15-0.25]	ESSE-Ivanovo
Selvaraj et al. [3]	ESSE-Vologda	HDL-C	89	4.57	[2.50-7.24]	1.08e-11	0.22	[0.16-0.29]	1.13e-10	0.07	[0.05-0.09]	ESSE-Vologda
Selvaraj et al. [3]	ESSE-Vologda	LDL-C	67	9.61	[6.17-13.85]	2.31e-22	0.25	[0.18-0.32]	4.34e-13	0.31	[0.25-0.37]	ESSE-Vologda
Selvaraj et al. [3]	ESSE-Vologda	logTG	73	5.77	[3.36-8.84]	1.48e-15	0.20	[0.14-0.27]	3.52e-09	0.14	[0.10-0.17]	ESSE-Vologda
Selvaraj et al. [3]	ESSE-Vologda	TC	75	6.44	[3.65-9.99]	4.19e-15	0.19	[0.13-0.26]	2.12e-08	0.29	[0.22-0.36]	ESSE-Vologda
Willer et al. [2]	ESSE-Vologda	HDL-C	71	5.25	[3.02-8.14]	3.00e-13	0.22	[0.15-0.29]	9.41e-11	0.08	[0.06-0.10]	ESSE-Vologda
Willer et al. [2]	ESSE-Vologda	LDL-C	57	4.60	[2.32-7.72]	3.38e-11	0.19	[0.13-0.26]	2.40e-08	0.21	[0.15-0.28]	ESSE-Vologda
Willer et al. [2]	ESSE-Vologda	logTG	39	4.28	[2.28-6.79]	8.41e-12	0.20	[0.13-0.26]	1.12e-08	0.12	[0.08-0.15]	ESSE-Vologda
Willer et al. [2]	ESSE-Vologda	TC	73	4.40	[2.22-7.25]	1.13e-10	0.20	[0.13-0.26]	4.17e-09	0.23	[0.16-0.30]	ESSE-Vologda
Xu et al. [1]	ESSE-Vologda	HDL-C	71	4.13	[2.17-6.79]	1.15e-10	0.22	[0.16-0.28]	1.91e-10	0.07	[0.05-0.09]	ESSE-Vologda
Xu et al. [1]	ESSE-Vologda	LDL-C	57	8.22	[5.28-12.05]	3.43e-19	0.25	[0.18-0.31]	5.20e-13	0.29	[0.22-0.35]	ESSE-Vologda
Xu et al. [1]	ESSE-Vologda	logTG	81	1.58	[0.44-3.66]	3.89e-05	0.10	[0.04-0.17]	2.35e-03	0.07	[0.04-0.10]	ESSE-Vologda
Xu et al. [1]	ESSE-Vologda	TC	71	4.39	[2.19-7.51]	1.16e-10	0.17	[0.10-0.24]	5.45e-07	0.23	[0.16-0.30]	ESSE-Vologda
1. Xu, Y.; Ritchie, S.C.; Liang, Y.; Timmers, P.R.H.J.; Pietzner, M.; Lannelongue, L.; Lambert, S.A.; Tahir, U.A.; May-Wilson, S.; Foguet, C.; et al. An atlas of genetic scores to predict multi-omic traits. Nature 2023, 616, 123–131. https://doi.org/10.1038/s41586-023-05844-9. 2. Selvaraj, M.S.; Li, X.; Li, Z.; Pampana, A.; Zhang, D.Y.; Park, J.; Aslibekyan, S.; Bis, J.C.; Brody, J.A.; Cade, B.E.…

## Sheet: Table S3
Variant counts for each sample/source/phenotype combination after variant intersection with sequencing results. All variants were considered for further PRS development with PRSice-2. HDL-C – high-density lipoprotein cholesterol; LDL-C – low-density lipoprotein cholesterol; TC – total cholesterol; logTG – logarithmic triglycerides.
Sample	Source	Phenotype	Variants used with PRSice-2	Variants used with LDpred2
ESSE-Ivanovo	Willer et al. [1]	HDL-C	6824	3342
		LDL-C	6782	3318
		TC	6833	3326
		logTG	6782	3338
	Xu et al. [2]	HDL-C	33481	4425
		LDL-C
		TC
		logTG
ESSE-Vologda	Willer et al. [1]	HDL-C	29283	12862
		LDL-C	29155	12836
		TC	29293	12862
		logTG	29192	12864
	Xu et al. [2]	HDL-C	125498	17244
		LDL-C
		TC
		logTG
1. Willer, C.J.; Schmidt, E.M.; Sengupta, S.; Peloso, G.M.; Gustafsson, S.; Kanoni, S.; Ganna, A.; Chen, J.; Buchkovich, M.L.; Mora, S.; et al. Discovery and refinement of loci associated with lipid levels. Nat. Genet. 2013, 45, 1274–1283. https://doi.org/10.1038/ng.2797. 2. Xu, Y.; Ritchie, S.C.; Liang, Y.; Timmers, P.R.H.J.; Pietzner, M.; Lannelongue, L.; Lambert, S.A.; Tahir, U.A.; May-Wilson,…

## Sheet: Table S4
PRS results for scores, developped with PRSice-2 on the ESSE-Ivanovo sample. Results are shown for both train and validation datasets. p-value threshold — threshold of p-value from GWAS sumamry statisitcs for variants used in best-fit PRS, clumping r2 — r2 value for LD clumping used in best-fit PRS. HDL-C – high-density lipoprotein cholesterol; LDL-C – low-density lipoprotein cholesterol; TC – to…
Study	Phenotype	p-value threshold	clumping r2	Variant count	R2, %	R2 95% CI	p-value	ρ	ρ 95% CI	ρ p-value	Phenotype increase per 1 SD	Phenotype increase per 1 SD 95% CI	Subset
Willer et al. [1]	HDL-C	1.90e-08	0.2	129	7.18	[4.95-9.75]	2.07e-28	0.27	[0.22-0.32]	1.65e-23	0.09	[0.08-0.11]	Train
Willer et al. [1]	LDL-C	1.89e-06	0.1	139	8.60	[5.99-11.53]	1.23e-31	0.27	[0.22-0.32]	3.52e-23	0.33	[0.28-0.39]	Train
Willer et al. [1]	logTG	7.35e-05	0.5	199	3.72	[2.11-5.79]	9.10e-16	0.17	[0.11-0.22]	1.22e-09	0.10	[0.08-0.12]	Train
Willer et al. [1]	TC	9.93e-05	0.3	260	8.94	[6.32-11.91]	3.04e-34	0.27	[0.22-0.32]	1.57e-23	0.36	[0.30-0.41]	Train
Xu et al. [2]	HDL-C	9.10e-05	0.1	89	7.01	[4.89-9.49]	9.80e-28	0.25	[0.20-0.30]	7.41e-21	0.09	[0.07-0.11]	Train
Xu et al. [2]	LDL-C	8.30e-05	0.1	98	8.30	[5.85-11.04]	1.54e-30	0.27	[0.22-0.32]	2.60e-24	0.33	[0.27-0.38]	Train
Xu et al. [2]	logTG	6.70e-05	0	62	4.06	[2.45-6.09]	4.12e-17	0.19	[0.14-0.24]	3.66e-12	0.10	[0.08-0.13]	Train
Xu et al. [2]	TC	8.40e-05	0.1	98	7.74	[5.39-10.49]	1.14e-29	0.27	[0.22-0.32]	5.55e-24	0.33	[0.28-0.39]	Train
Willer et al. [1]	HDL-C	1.90e-08	0.2	129	7.27	[3.30-13.77]	1.71e-08	0.24	[0.15-0.34]	7.11e-06	0.09	[0.06- 0.12]	Validation
Willer et al. [1]	LDL-C	1.89e-06	0.1	139	8.07	[3.69-13.9]	2.68e-08	0.23	[0.13-0.33]	2.30e-05	0.33	[0.22- 0.45]	Validation
Willer et al. [1]	logTG	7.35e-05	0.5	199	3.03	[0.70-7.14]	3.88e-04	0.24	[0.13-0.34]	6.96e-06	0.11	[0.05- 0.17]	Validation
Willer et al. [1]	TC	9.93e-05	0.3	260	6.36	[2.39-11.93]	6.04e-07	0.27	[0.17-0.37]	7.29e-07	0.33	[0.20- 0.46]	Validation
Xu et al. [2]	HDL-C	9.10e-05	0.1	89	6.18	[2.65-11.80]	2.21e-07	0.22	[0.11-0.32]	4.15e-05	0.08	[0.05- 0.11]	Validation
Xu et al. [2]	LDL-C	8.30e-05	0.1	98	8.97	[4.53-15.15]	4.16e-09	0.25	[0.14-0.35]	3.22e-06	0.35	[0.24- 0.46]	Validation
Xu et al. [2]	logTG	6.70e-05	0	62	3.19	[0.85-6.98]	2.71e-04	0.22	[0.11-0.32]	5.41e-05	0.11	[0.05- 0.16]	Validation
Xu et al. [2]	TC	8.40e-05	0.1	98	6.39	[2.43-11.87]	5.76e-07	0.22	[0.10-0.32]	6.20e-05	0.32	[0.20- 0.45]	Validation
1. Willer, C.J.; Schmidt, E.M.; Sengupta, S.; Peloso, G.M.; Gustafsson, S.; Kanoni, S.; Ganna, A.; Chen, J.; Buchkovich, M.L.; Mora, S.; et al. Discovery and refinement of loci associated with lipid levels. Nat. Genet. 2013, 45, 1274–1283. https://doi.org/10.1038/ng.2797. 2. Xu, Y.; Ritchie, S.C.; Liang, Y.; Timmers, P.R.H.J.; Pietzner, M.; Lannelongue, L.; Lambert, S.A.; Tahir, U.A.; May-Wilson,…

## Sheet: Table S5
PRS results for scores, developed with PRSice-2 on the ESSE-Vologda sample. Results are shown for both train and validation datasets. p-value threshold — threshold of p-value from GWAS sumamry statisitcs for variants used in best-fit PRS, clumping r2 — r2 value for LD clumping used in best-fit PRS. HDL-C – high-density lipoprotein cholesterol; LDL-C – low-density lipoprotein cholesterol; TC – tot…
Study	Phenotype	p-value threshold	clumping r2	Variant count	R2, %	R2 95% CI	p-value	ρ	ρ 95% CI	ρ p-value	Phenotype increase per 1 SD	Phenotype increase per 1 SD 95% CI	Subset
Willer et al. [1]	HDL-C	4.11e-06	0.2	240	5.69	[3.21-8.76]	8.27e-12	0.24	[0.17-0.32]	2.62e-10	0.08	[0.06-0.10]	Train
Willer et al. [1]	LDL-C	1.71e-05	0.3	322	10.33	[6.37-15.38]	1.77e-19	0.28	[0.20-0.34]	8.27e-13	0.32	[0.25-0.38]	Train
Willer et al. [1]	logTG	1.02e-05	0.5	361	8.11	[5.10-11.86]	8.25e-18	0.24	[0.18-0.33]	3.77e-11	0.16	[0.12-0.19]	Train
Willer et al. [1]	TC	6.67e-07	0.3	333	6.41	[3.27-10.41]	3.19e-12	0.23	[0.15-0.30]	3.89e-09	0.28	[0.20-0.36]	Train
Xu et al. [2]	HDL-C	8.00e-07	0.1	59	4.56	[2.20-7.85]	1.07e-09	0.20	[0.12-0.27]	3.25e-07	0.07	[0.05-0.10]	Train
Xu et al. [2]	LDL-C	6.10e-05	0.2	173	9.26	[5.48-13.95]	1.66e-17	0.25	[0.19-0.33]	5.68e-11	0.30	[0.23-0.37]	Train
Xu et al. [2]	logTG	3.80e-07	0.4	146	7.32	[4.37-11.17]	3.92e-16	0.23	[0.15-0.30]	5.38e-09	0.15	[0.11-0.18]	Train
Xu et al. [2]	TC	3.60e-05	0.4	191	5.52	[2.63-9.49]	1.11e-10	0.20	[0.12-0.28]	3.18e-07	0.26	[0.18-0.34]	Train
Willer et al. [1]	HDL-C	4.11e-06	0.2	240	7.49	[1.65-16.59]	1.38e-04	0.22	[0.05-0.38]	5.67e-03	0.10	[0.05-0.14]	Validation
Willer et al. [1]	LDL-C	1.71e-05	0.3	322	13.20	[4.68-25.09]	3.17e-07	0.27	[0.12-0.42]	4.35e-04	0.38	[0.24-0.52]	Validation
Willer et al. [1]	logTG	1.02e-05	0.5	361	1.44	[0.01-5.98]	9.32e-02	0.12	[-0.04-0.27]	1.28e-01	0.08	[-0.02-0.18]	Validation
Willer et al. [1]	TC	6.67e-07	0.3	333	7.02	[1.68-17.77]	1.95e-04	0.20	[0.05-0.34]	1.02e-02	0.32	[0.15-0.48]	Validation
Xu et al. [2]	HDL-C	8.00e-07	0.1	59	7.24	[1.96-15.80]	1.81e-04	0.28	[0.13-0.42]	3.61e-04	0.09	[0.04-0.13]	Validation
Xu et al. [2]	LDL-C	6.10e-05	0.2	173	10.00	[2.92-21.34]	1.07e-05	0.23	[0.08-0.37]	3.65e-03	0.32	[0.18-0.46]	Validation
Xu et al. [2]	logTG	3.80e-07	0.4	146	0.33	[0-2.86]	4.19e-01	0.07	[-0.08-0.22]	3.52e-01	0.04	[-0.06-0.13]	Validation
Xu et al. [2]	TC	3.60e-05	0.4	191	6.22	[1.19-16.76]	4.67e-04	0.20	[0.06-0.35]	1.18e-02	0.29	[0.13-0.45]	Validation
1. Willer, C.J.; Schmidt, E.M.; Sengupta, S.; Peloso, G.M.; Gustafsson, S.; Kanoni, S.; Ganna, A.; Chen, J.; Buchkovich, M.L.; Mora, S.; et al. Discovery and refinement of loci associated with lipid levels. Nat. Genet. 2013, 45, 1274–1283. https://doi.org/10.1038/ng.2797. 2. Xu, Y.; Ritchie, S.C.; Liang, Y.; Timmers, P.R.H.J.; Pietzner, M.; Lannelongue, L.; Lambert, S.A.; Tahir, U.A.; May-Wilson,…

## Sheet: Table S6
Results for PRS developed with LDpred2. Results are provided for both ESSE-Ivanovo and ESSE-Vologda region. LDpred2 auto model was used to construct the scores based on HapMap3+ reference LD panel. HDL-C – high-density lipoprotein cholesterol; LDL-C – low-density lipoprotein cholesterol; TC – total cholesterol; logTG – logarithmic triglycerides.
Study	Phenotype	Variant count	R2, %	R2 95% CI	p-value	ρ	ρ 95% CI	ρ p-value	Phenotype increase per 1 SD	Phenotype increase per 1 SD 95% CI	Sample
Willer et al. [1]	HDL-C	3342	8.14	[5.94-10.82]	4.59e-40	0.24	[0.19-0.29]	2.78e-34	0.31	[0.26-0.36]	ESSE-Ivanovo
Willer et al. [1]	LDL-C	3318	7.34	[5.20-9.82]	2.65e-33	0.29	[0.25-0.34]	1.87e-23	0.10	[0.08-0.11]	ESSE-Ivanovo
Willer et al. [1]	logTG	3326	4.25	[2.72-6.26]	1.29e-21	0.20	[0.15-0.24]	7.39e-16	0.11	[0.09-0.13]	ESSE-Ivanovo
Willer et al. [1]	TC	3338	7.63	[5.4-10.25]	7.52e-36	0.26	[0.21-0.31]	5.44e-28	0.33	[0.28-0.38]	ESSE-Ivanovo
Xu et al. [2]	HDL-C	4425	7.04	[5.06-9.43]	1.15e-34	0.25	[0.20-0.30]	2.69e-29	0.32	[0.27-0.37]	ESSE-Ivanovo
Xu et al. [2]	LDL-C	4425	7.70	[5.55-10.2]	6.75e-35	0.27	[0.22-0.31]	4.98e-26	0.09	[0.08-0.10]	ESSE-Ivanovo
Xu et al. [2]	logTG	4425	5.16	[3.43-7.24]	4.85e-26	0.21	[0.16-0.26]	1.83e-18	0.12	[0.10-0.14]	ESSE-Ivanovo
Xu et al. [2]	TC	4425	6.31	[4.15-8.67]	1.04e-29	0.24	[0.20-0.29]	5.90e-24	0.30	[0.25-0.35]	ESSE-Ivanovo
Willer et al. [1]	HDL-C	12862	6.49	[3.94-9.67]	3.73e-16	0.23	[0.17-0.30]	1.42e-11	0.09	[0.07-0.11]	ESSE-Vologda
Willer et al. [1]	LDL-C	12836	10.35	[6.90-14.76]	4.65e-24	0.28	[0.21-0.35]	7.29e-16	0.32	[0.26-0.38]	ESSE-Vologda
Willer et al. [1]	logTG	12862	5.35	[3.22-8.08]	1.74e-14	0.20	[0.13-0.26]	1.39e-08	0.13	[0.10-0.16]	ESSE-Vologda
Willer et al. [1]	TC	12864	5.65	[2.91-9.21]	2.24e-13	0.19	[0.13-0.26]	2.32e-08	0.27	[0.20-0.34]	ESSE-Vologda
Xu et al. [2]	HDL-C	17244	6.13	[3.55-9.43]	2.67e-15	0.27	[0.21-0.33]	3.90e-15	0.08	[0.06-0.10]	ESSE-Vologda
Xu et al. [2]	LDL-C	17244	9.91	[6.53-14.15]	4.67e-23	0.26	[0.18-0.32]	7.39e-14	0.32	[0.25-0.38]	ESSE-Vologda
Xu et al. [2]	logTG	17244	6.43	[4.06-9.45]	3.11e-17	0.24	[0.18-0.30]	3.07e-12	0.14	[0.11-0.18]	ESSE-Vologda
Xu et al. [2]	TC	17244	5.88	[3.14-9.52]	7.10e-14	0.20	[0.13-0.27]	8.12e-09	0.27	[0.20-0.34]	ESSE-Vologda
1. Willer, C.J.; Schmidt, E.M.; Sengupta, S.; Peloso, G.M.; Gustafsson, S.; Kanoni, S.; Ganna, A.; Chen, J.; Buchkovich, M.L.; Mora, S.; et al. Discovery and refinement of loci associated with lipid levels. Nat. Genet. 2013, 45, 1274–1283. https://doi.org/10.1038/ng.2797. 2. Xu, Y.; Ritchie, S.C.; Liang, Y.; Timmers, P.R.H.J.; Pietzner, M.; Lannelongue, L.; Lambert, S.A.; Tahir, U.A.; May-Wilson,…

## Sheet: Table S7
Atherosclerotic parameter prediction using blood lopid scores. Only significant score associations are present. HDL-C — high-density lipoprotein cholesterol; LDL-C — low-density lipoprotein cholesterol; TC — total cholesterol; logTG — logarithmic triglycerides.
Study	Blood lipid phenotype	PRS development method	Atherosclerotic phenotype	R2, %	R2 95% CI	p-value	ρ	ρ 95% CI	ρ p-value
Willer et al. [1]	TC	PRSice-2	Maximum stenosis (Carotid)	1.83085	[0.73-3.52]	8.77e-07	12.62	[0.06-0.19]	4.95e-05
Willer et al. [1]	TC	PRSice-2	Plaque number (Carotid)	1.42964	[0.48-2.88]	1.49e-05	11.76	[0.06-0.18]	1.58e-04
Willer et al. [1]	TC	PRSice-2	Total stenosis (Carotid)	1.33444	[0.44-2.67]	2.75e-05	12.33	[0.06-0.19]	7.33e-05
Willer et al. [1]	TC	PRSice-2	Plaque score (Carotid)	1.28784	[0.39-2.75]	3.80e-05	12.50	[0.07-0.19]	5.85e-05
Xu et al. [3]	LDL-C	PRS based on classical method	Plaque number (Femoral)	1.19568	[0.35-2.63]	5.61e-05	11.95	[0.06-0.18]	1.23e-04
Willer et al. [1]	LDL-C	LDpred2	Plaque number (Femoral)	1.18132	[0.35-2.52]	6.22e-05	12.06	[0.06-0.18]	1.06e-04
Willer et al. [1]	LDL-C	LDpred2	IMT (Left carotid)	1.14561	[0.32-2.59]	8.76e-05	8.30	[0.05-0.17]	7.74e-03
Willer et al. [1]	LDL-C	PRSice-2	Plaque number (Carotid)	1.16593	[0.30-2.48]	9.36e-05	11.15	[0.03-0.14]	3.40e-04
Willer et al. [1]	LDL-C	PRSice-2	Maximum stenosis (Carotid)	1.13271	[0.31-2.52]	1.14e-04	11.09	[0.06-0.17]	3.69e-04
Xu et al. [3]	TC	LDpred2	Plaque number (Carotid)	1.12892	[0.33-2.49]	1.21e-04	10.42	[0.05-0.17]	8.25e-04
Willer et al. [1]	LDL-C	LDpred2	Maximum stenosis (Femoral)	1.13284	[0.28-2.59]	1.22e-04	11.41	[0.05-0.16]	2.47e-04
Xu et al. [3]	TC	LDpred2	Total stenosis (Carotid)	1.08673	[0.29-2.33]	1.56e-04	10.85	[0.05-0.17]	4.91e-04
Willer et al. [1]	TC	PRS based on classical method	Total stenosis (Carotid)	1.07519	[0.22-2.57]	1.69e-04	12.71	[0.05-0.17]	4.39e-05
Xu et al. [3]	TC	LDpred2	IMT (Left carotid)	1.05285	[0.29-2.45]	1.70e-04	7.58	[0.05-0.17]	1.50e-02
Xu et al. [3]	LDL-C	PRS based on classical method	Maximum stenosis (Femoral)	1.08242	[0.28-2.52]	1.73e-04	11.40	[0.07-0.19]	2.50e-04
Willer et al. [1]	LDL-C	LDpred2	Total stenosis (Femoral)	1.03358	[0.28-2.26]	1.80e-04	11.89	[0.04-0.16]	1.33e-04
Willer et al. [1]	LDL-C	LDpred2	IMT (Left femoral)	1.11865	[0.28-2.48]	1.93e-04	11.14	[0.05-0.16]	3.44e-04
Willer et al. [1]	logTG	PRS based on classical method	Maximum stenosis (Femoral)	1.06172	[0.27-2.43]	2.00e-04	10.42	[0.02-0.13]	8.16e-04
Selvaraj et al. [2]	TC	PRS based on classical method	Maximum stenosis (Femoral)	1.05713	[0.25-2.34]	2.07e-04	10.71	[0.06-0.18]	5.80e-04
Willer et al. [1]	TC	PRS based on classical method	Plaque number (Carotid)	1.02765	[0.21-2.50]	2.46e-04	12.30	[0.06-0.19]	7.64e-05
Willer et al. [1]	LDL-C	PRS based on classical method	Total stenosis (Carotid)	1.01917	[0.24-2.44]	2.51e-04	13.02	[0.07-0.19]	2.82e-05
Xu et al. [3]	TC	LDpred2	Maximum stenosis (Carotid)	1.01368	[0.23-2.30]	2.63e-04	10.60	[0.04-0.16]	6.62e-04
Xu et al. [3]	LDL-C	PRS based on classical method	Total stenosis (Femoral)	0.970104	[0.23-2.27]	2.86e-04	11.93	[0.06-0.18]	1.27e-04
Willer et al. [1]	LDL-C	PRS based on classical method	Plaque number (Carotid)	0.993169	[0.19-2.36]	3.14e-04	12.45	[0.05-0.18]	6.27e-05
Willer et al. [1]	LDL-C	PRSice-2	Total stenosis (Carotid)	0.981986	[0.23-2.29]	3.26e-04	11.57	[0.04-0.16]	2.01e-04
Xu et al. [3]	TC	LDpred2	Maximum stenosis (Femoral)	0.980077	[0.23-2.22]	3.54e-04	9.80	[0.03-0.15]	1.65e-03
Willer et al. [1]	TC	LDpred2	Maximum stenosis (Femoral)	0.971494	[0.21-2.29]	3.76e-04	9.01	[0.06-0.18]	3.82e-03
Willer et al. [1]	LDL-C	PRS based on classical method	Plaque score (Carotid)	0.947041	[0.18-2.23]	4.18e-04	12.91	[0.04-0.16]	3.32e-05
Xu et al. [3]	LDL-C	LDpred2	Maximum stenosis (Femoral)	0.956369	[0.22-2.19]	4.18e-04	10.06	[0.07-0.19]	1.23e-03
Willer et al. [1]	TC	PRS based on classical method	Plaque score (Carotid)	0.945492	[0.14-2.39]	4.23e-04	12.52	[0.07-0.18]	5.72e-05
Willer et al. [1]	LDL-C	LDpred2	Total stenosis (Carotid)	0.942203	[0.21-2.23]	4.33e-04	10.27	[0.04-0.16]	9.79e-04
Willer et al. [1]	TC	LDpred2	Plaque number (Femoral)	0.913754	[0.20-2.18]	4.34e-04	9.21	[0.04-0.15]	3.12e-03
Xu et al. [3]	LDL-C	LDpred2	IMT (Left carotid)	0.902605	[0.22-2.26]	5.03e-04	7.28	[0.03-0.15]	1.96e-02
Willer et al. [1]	LDL-C	PRSice-2	Plaque score (Carotid)	0.912572	[0.19-2.19]	5.34e-04	11.54	[0.06-0.18]	2.08e-04
Xu et al. [3]	LDL-C	LDpred2	Plaque number (Carotid)	0.916588	[0.21-2.16]	5.38e-04	9.72	[0.03-0.16]	1.80e-03
Willer et al. [1]	TC	LDpred2	Total stenosis (Femoral)	0.88291	[0.21-2.11]	5.40e-04	9.15	[0.05-0.17]	3.32e-03
Xu et al. [3]	TC	LDpred2	Plaque score (Carotid)	0.903342	[0.20-2.12]	5.70e-04	10.89	[0.01-0.13]	4.66e-04
Willer et al. [1]	LDL-C	LDpred2	Plaque number (Carotid)	0.905916	[0.19-2.21]	5.80e-04	9.67	[0.03-0.15]	1.91e-03
Willer et al. [1]	TC	PRSice-2	Maximum stenosis (Femoral)	0.901526	[0.20-2.12]	6.15e-04	9.20	[0.04-0.15]	3.16e-03
Willer et al. [1]	LDL-C	PRSice-2	Plaque number (Femoral)	0.856878	[0.18-2.01]	6.58e-04	9.53	[0.03-0.15]	2.23e-03
Willer et al. [1]	LDL-C	PRSice-2	Maximum stenosis (Femoral)	0.885565	[0.17-2.06]	6.88e-04	9.39	[0.02-0.14]	2.59e-03
Selvaraj et al. [2]	TC	PRS based on classical method	Plaque number (Femoral)	0.849007	[0.18-1.99]	6.97e-04	10.86	[0.04-0.16]	4.88e-04
Willer et al. [1]	logTG	LDpred2	Total stenosis (Femoral)	0.842067	[0.18-2.05]	7.29e-04	8.50	[0.03-0.15]	6.40e-03
Selvaraj et al. [2]	LDL-C	PRS based on classical method	Plaque number (Femoral)	0.842056	[0.18-1.97]	7.33e-04	10.98	[0.05-0.17]	4.21e-04
Xu et al. [3]	LDL-C	LDpred2	Plaque number (Femoral)	0.835232	[0.17-1.97]	7.71e-04	10.26	[0.01-0.13]	9.81e-04
Willer et al. [1]	LDL-C	PRSice-2	IMT (Left carotid)	0.843722	[0.15-2.23]	7.71e-04	7.04	[0.03-0.15]	2.41e-02
Xu et al. [3]	LDL-C	LDpred2	Total stenosis (Carotid)	0.858989	[0.20-2.03]	7.81e-04	10.11	[0.05-0.17]	1.17e-03
Willer et al. [1]	LDL-C	PRS based on classical method	IMT (Left carotid)	0.838155	[0.18-2.11]	8.03e-04	9.22	[0.03-0.15]	3.08e-03
Willer et al. [1]	TC	PRSice-2	Plaque number (Femoral)	0.813949	[0.17-1.97]	9.01e-04	9.07	[0.04-0.16]	3.62e-03
Willer et al. [1]	TC	LDpred2	IMT (Left femoral)	0.870118	[0.17-2.08]	1.02e-03	7.86	[0.04-0.16]	1.18e-02
Willer et al. [1]	TC	LDpred2	Total stenosis (Carotid)	0.815203	[0.14-2.06]	1.07e-03	9.77	[0.02-0.14]	1.71e-03
Willer et al. [1]	LDL-C	PRS based on classical method	Plaque number (Femoral)	0.78797	[0.12-1.96]	1.09e-03	11.01	[0.03-0.15]	4.06e-04
Willer et al. [1]	LDL-C	PRS based on classical method	Maximum stenosis (Carotid)	0.8081	[0.13-2.02]	1.13e-03	11.95	[0.05-0.18]	1.23e-04
Willer et al. [1]	TC	PRS based on classical method	Maximum stenosis (Carotid)	0.807027	[0.13-2.08]	1.14e-03	11.47	[0.05-0.18]	2.29e-04
Willer et al. [1]	TC	LDpred2	Maximum stenosis (Carotid)	0.804468	[0.15-2.00]	1.16e-03	9.10	[0.03-0.15]	3.51e-03
Willer et al. [1]	logTG	LDpred2	Plaque score (Femoral)	0.788471	[0.12-2.06]	1.20e-03	8.40	[0.04-0.17]	7.05e-03
Willer et al. [1]	logTG	LDpred2	Plaque number (Femoral)	0.767391	[0.11-2.04]	1.27e-03	8.16	[0.04-0.16]	8.88e-03
Willer et al. [1]	LDL-C	LDpred2	Plaque score (Femoral)	0.777293	[0.13-1.90]	1.30e-03	11.73	[0.02-0.15]	1.64e-04
Selvaraj et al. [2]	LDL-C	PRS based on classical method	Maximum stenosis (Femoral)	0.793559	[0.13-2.06]	1.32e-03	10.86	[0.02-0.14]	4.89e-04
Willer et al. [1]	TC	PRS based on classical method	Plaque number (Femoral)	0.761983	[0.12-2.00]	1.32e-03	10.59	[0.05-0.17]	6.72e-04
Willer et al. [1]	TC	PRS based on classical method	Maximum stenosis (Femoral)	0.792383	[0.13-2.04]	1.33e-03	9.77	[0.03-0.15]	1.71e-03
Willer et al. [1]	TC	LDpred2	Plaque number (Carotid)	0.786418	[0.14-2.02]	1.35e-03	9.36	[0.06-0.17]	2.66e-03
Willer et al. [1]	logTG	LDpred2	Maximum stenosis (Femoral)	0.78809	[0.13-2.00]	1.37e-03	8.35	[0.06-0.17]	7.42e-03
Selvaraj et al. [2]	TC	PRS based on classical method	Total stenosis (Femoral)	0.754253	[0.16-1.80]	1.39e-03	11.03	[0.03-0.16]	3.96e-04
Xu et al. [3]	TC	LDpred2	Plaque number (Femoral)	0.754852	[0.15-1.88]	1.39e-03	9.81	[0.02-0.14]	1.65e-03
Xu et al. [3]	LDL-C	PRSice-2	Maximum stenosis (Femoral)	0.784966	[0.13-1.96]	1.40e-03	11.54	[0.05-0.16]	2.08e-04
Willer et al. [1]	TC	PRSice-2	Total stenosis (Femoral)	0.748627	[0.18-1.76]	1.45e-03	9.34	[0.04-0.16]	2.73e-03
Xu et al. [3]	LDL-C	LDpred2	Maximum stenosis (Carotid)	0.772329	[0.13-1.90]	1.46e-03	9.71	[0.05-0.17]	1.82e-03
Willer et al. [1]	LDL-C	PRSice-2	IMT (Left femoral)	0.813987	[0.16-2.02]	1.49e-03	8.08	[0.03-0.15]	9.53e-03
Xu et al. [3]	LDL-C	LDpred2	Total stenosis (Femoral)	0.73894	[0.15-1.77]	1.56e-03	10.48	[0.05-0.16]	7.61e-04
Willer et al. [1]	logTG	PRS based on classical method	Total stenosis (Femoral)	0.737344	[0.14-1.88]	1.58e-03	10.34	[0.04-0.16]	8.97e-04
Willer et al. [1]	LDL-C	PRSice-2	Total stenosis (Femoral)	0.736024	[0.15-1.76]	1.59e-03	9.51	[0.04-0.16]	2.28e-03
Willer et al. [1]	HDL-C	LDpred2	Plaque number (Femoral)	0.728489	[0.10-1.86]	1.69e-03	-8.18	[-0.14--0.02]	8.71e-03
1. Willer, C.J.; Schmidt, E.M.; Sengupta, S.; Peloso, G.M.; Gustafsson, S.; Kanoni, S.; Ganna, A.; Chen, J.; Buchkovich, M.L.; Mora, S.; et al. Discovery and refinement of loci associated with lipid levels. Nat. Genet. 2013, 45, 1274–1283. https://doi.org/10.1038/ng.2797. 2. Selvaraj, M.S.; Li, X.; Li, Z.; Pampana, A.; Zhang, D.Y.; Park, J.; Aslibekyan, S.; Bis, J.C.; Brody, J.A.; Cade, B.E.; et …
